# Supplementary material for: A toolkit for facilitating markerless integration of expression cassettes in Komagataella phaffii via CRISPR/Cas9
Source: Microb Cell Fact. 2025 May 3;24:97. doi: 10.1186/s12934-025-02716-x (PMC12049782; doi:10.1186/s12934-025-02716-x)
Supplement: Supplementary file 2 — Additional file 2. [file 12934_2025_2716_MOESM2_ESM.txt]

LOCUS       crBB3_14_04576      3221 bp    DNA     circular UNA 24-NOV-2024
DEFINITION  Donor helper plasmid crBB3_14_04576, complete sequence.

FEATURES             Location/Qualifiers
     primer_bind     2..28
                     /label=pGGA_fwd
     Site            52..57
                     /site_type="restriction site"
                     /label=XhoI
     Site            58..63
                     /site_type="restriction site"
                     /label=BamHI
     Site            64..69
                     /site_type="restriction site"
                     /label=EcoRI
     CDS             <87..283
                     /locus_tag="BQ9382_C4-3970"
                     /product="Vesicle trafficking protein Sly1 (Sec1family)"
                     /label=SLY1
     Region          87..586
                     /label=04576 upstream homology region
     modified_base   166
                     /note="Synonymous mutation to remove BpiI site in
                     original sequence"
     modified_base   374
                     /note="Base changed to remove BpiI site in original
                     sequence"
     modified_base   454
                     /note="Base changed to remove BpiI site in original
                     sequence"
     primer_bind     500..519
                     /label=04675_fwd
     Hairpin         594..627
     Site            join(634^635,641..646)
                     /site_type="restriction site"
                     /label=BpiI
     misc_feature    635..638
                     /feature_type="Fusion site"
                     /label=Fs1
     Site            join(659..664,666^667)
                     /site_type="restriction site"
                     /label=BpiI
     misc_feature    667..670
                     /feature_type="Fusion site"
                     /label=Fs4
     Region          671..1170
                     /label=04576 downstream homology region
     primer_bind     complement(730..749)
                     /label=04675_rev
     CDS             complement(1128..>1170)
                     /locus_tag="BQ9382_C4-3965"
                     /product="Zn(2)-C6 fungal-type DNA-binding protein"
                     /label=CZF1
     Site            1203..1208
                     /site_type="restriction site"
                     /label=EcoRI
     Site            1208..1213
                     /site_type="restriction site"
                     /label=XhoI
     Site            1214..1221
                     /site_type="restriction site"
                     /label=NotI
     primer_bind     complement(1226..1251)
                     /label=pGGA_rev
     CDS             complement(1362..2021)
                     /note="camR (confers resistance to chloramphenicol)"
                     /product="chloramphenicol acetyltransferase"
                     /label=cat
     rep_origin      2225..2813
ORIGIN
        1 CCTGCAGGAA GGTTTAAACG CATTTAGGTG ACACTATAGA AGTGTGTATC GCTCGAGGGA
       61 TCCGAATTCG AAGTCTTGGT ACGGAGAGCA ATACAACAAT TCTATTGTGT TTGTTGTAGG
      121 AGGGGGCAAC TATTTGGAGT ACCAAAATTT GCAAGAATGG GTTACCAAGA CCAATACTAG
      181 CAACGTCAAT GGCACTAAGT CTGTAATCTA CGGTAGTACC AGTATCGTGA CCGCGAACGA
      241 GTTCTTGAAG GAGTGCTCCT TGCTCGGTGC CGAAGCAAAA TAAAAGTTTG GAATCATATC
      301 ATAGTGCTTA TCTCGGAATT TTCCGTCCTG TGAGATCTTG TGTTACCAAT ACTGAACACA
      361 GAGGGGAGGA AGAGATTTTG AGCTGTTTTT TCTTTTTTTG ATGACGTATG CTAAGGGCCT
      421 ATCTGTCACT GTAAAGTTTG GATAGCCCAG AAGTCTGTTT GATACACATA TGCGAGGTGT
      481 CCTGTTATTA CTCATACTTA GCTTGCAGAT TGCTGAATGT GTATAGCCCA TGATTCACAG
      541 TAAGCCTGGA AGTCGACGTT ATCGACGTGC TGTGCGTGCC GTGACAGCTT CGCAAAAAAC
      601 CCCGCCCCTG ACAGGGCGGG GTTTTTTCGC GATCGGAGGC GTCTTCGGAT CCCTCGAGGA
      661 AGACGCCGCT TTTTGGTCCC GTTTTGAGGC GTAATATACT TCTCGAAGAA ATTTCGTGCA
      721 TAGAATTGTC TCAGAAGCGG TCAGCAATCG AGGCGGAAGT CAAATAGTCA ACTTTAATGA
      781 GGCTTGCGCG CTTTCGAAAT GGTTGATTCT TTTGGACCGC GTGATTCTAG AGCAAATATC
      841 AAATGTACAG AAGCAAATAA CTCAAACAAG GTTCCATGCG ATGACTAAAC CTGGAATAGG
      901 GAAGTAAAGC GAATCATTTT GGTGCTCGCT CTCCCACCCA CCACCAGCAA TCTCAGCACG
      961 CTACAACATC GCACTGTCCA TTTCTTTTTG AACCCTATTG GTACTAGACC GCCAATATTA
     1021 TTAATCAAAG TAATATTGAG TATACAAAAA TATAAAATTA AAAACTTAAT CCTAAGTAAT
     1081 GAGGTCCAGC CCGCCCGTCA GAGAAAAAGC CCCTGTGTGT TCCCCAATTA CTCGTCAGAT
     1141 TTATATGCAA CAATGCCTCT AAGAATTTTT CCATTCCTGT AGACTTCTTA ATTAAGACGT
     1201 CAGAATTCTC GAGGCGGCCG CATGTGAGTC TCCCTATAGT GAGTCGTATT AATTTCGCGG
     1261 GCGGAACCCC TATTTGTTTA TTTTTCTAAA TACATTCAAA TATGTATCCG CTCATGAGTA
     1321 GCACCAGGCG TTTAAGGGCA CCAATAACTG CCTTAAAAAA ATTACGCCCC GCCCTGCCAC
     1381 TCATCGCAGT ACTGTTGTAA TTCATTAAGC ATTCTGCCGA CATGGAAGCC ATCACAAACG
     1441 GCATGATGAA CCTGAATCGC CAGCGGCATC AGCACCTTGT CGCCTTGCGT ATAATATTTG
     1501 CCCATGGTGA AAACGGGGGC GAAGAAGTTG TCCATATTGG CCACGTTTAA ATCAAAACTG
     1561 GTGAAACTCA CCCAGGGATT GGCTGAGACA AAAAACATAT TCTCAATAAA CCCTTTAGGG
     1621 AAATAGGCCA GGTTTTCACC GTAACACGCC ACATCTTGCG AATATATGTG TAGAAACTGC
     1681 CGGAAATCGT CGTGGTATTC ACTCCAGAGC GATGAAAACG TTTCAGTTTG CTCATGGAAA
     1741 ACGGTGTAAC AAGGGTGAAC ACTATCCCAT ATCACCAGCT CACCGTCTTT CATTGCCATA
     1801 CGAAATTCCG GATGAGCATT CATCAGGCGG GCAAGAATGT GAATAAAGGC CGGATAAAAC
     1861 TTGTGCTTAT TTTTCTTTAC GGTCTTTAAA AAGGCCGTAA TATCCAGCTG AACGGTCTGG
     1921 TTATAGGTAC ATTGAGCAAC TGACTGAAAT GCCTCAAAAT GTTCTTTACG ATGCCATTGG
     1981 GATATATCAA CGGTGGTATA TCCAGTGATT TTTTTCTCCA TTTTAGCTTC CTTAGCTCCT
     2041 GAAAATCTCG ATAACTCAAA AAATACGCCC GGTAGTGATC TTATTTCATT ATGGTGAAAG
     2101 TTGGAACCTC TTACGTGCCG ATCAAAGTCT CATTTTCGCC AAAAGTTGTC ATGACCAAAA
     2161 TCCCTTAACG TGAGTTTTCG TTCCACTGAG CGTCAGACCC CGTAGAAAAG ATCAAAGGAT
     2221 CTTCTTGAGA TCCTTTTTTT CTGCGCGTAA TCTGCTGCTT GCAAACAAAA AAACCACCGC
     2281 TACCAGCGGT GGTTTGTTTG CCGGATCAAG AGCTACCAAC TCTTTTTCCG AAGGTAACTG
     2341 GCTTCAGCAG AGCGCAGATA CCAAATACTG TTCTTCTAGT GTAGCCGTAG TTAGGCCACC
     2401 ACTTCAAGAA CTCTGTAGCA CCGCCTACAT ACCTCGCTCT GCTAATCCTG TTACCAGTGG
     2461 CTGCTGCCAG TGGCGATAAG TCGTGTCTTA CCGGGTTGGA CTCAAGACGA TAGTTACCGG
     2521 ATAAGGCGCA GCGGTCGGGC TGAACGGGGG GTTCGTGCAC ACAGCCCAGC TTGGAGCGAA
     2581 CGACCTACAC CGAACTGAGA TACCTACAGC GTGAGCTATG AGAAAGCGCC ACGCTTCCCG
     2641 AAGGGAGAAA GGCGGACAGG TATCCGGTAA GCGGCAGGGT CGGAACAGGA GAGCGCACGA
     2701 GGGAGCTTCC AGGGGGAAAC GCCTGGTATC TTTATAGTCC TGTCGGGTTT CGCCACCTCT
     2761 GACTTGAGCG TCGATTTTTG TGATGCTCGT CAGGGGGGCG GAGCCTATGG AAAAACGCCA
     2821 GCAATGCGGC CTTTTTACGG TTCCTGGCCT TTTGCTGGCC TTTTGCTCAC ATGTTCTTTC
     2881 CTGCGTTATC CCCTGATTCT GTGGATAACC GTATTACCGC CTTTGAGTGA GCTGATACCG
     2941 CTCGCCGCAG CCGAACGACC GAGCGCAGCG AGTCAGTGAG CGAGGAAGCC GAAAAATCAA
     3001 TAATCAGACA ACAAGATGTG CGAACTCGAT ATTTTACACG ACTCTCTTTA CCAATTCTGC
     3061 CCCGAATTAC ACTTAAAACG ACTCAACAGC TTAACGTTGG CTTGCCACGC ATTACTTGAC
     3121 TGTAAAACTC TCACTCTTAC CGAACTTGGC CGTAACCTGC CAACCAAAGC GAGAACAAAA
     3181 CATAACATCA AACGAATCGA CCGATTGTTA GGTAATCGTC A
//


 
LOCUS       crBB3_14_PFK1      3219 bp    DNA     circular UNA 24-NOV-2024
DEFINITION  Donor helper plasmid crBB3_14_PFK1, complete sequence.

FEATURES             Location/Qualifiers
     primer_bind     2..28
                     /label=pGGA_fwd
     Site            52..57
                     /site_type="restriction site"
                     /label=XhoI
     Site            58..63
                     /site_type="restriction site"
                     /label=BamHI
     Site            64..69
                     /site_type="restriction site"
                     /label=EcoRI
     Region          87..584
                     /label=PFK1 upstream homology region
     modified_base   183
                     /note="Base changed to remove BsaI site in original
                     sequence"
     misc_feature    228..237
                     /feature_type="poly(dA·dT) sequence"
                     /note="May complicate sequencing of PCR products"
                     /label=poly(dA·dT) sequence
     CDS             407..>584
                     /product="Conserved predicted protein"
                     /label=BQ9382_C2-4830
     primer_bind     500..520
                     /label=PFK1_fwd
     Hairpin         592..625
     Site            join(632^633,639..644)
                     /site_type="restriction site"
                     /label=BpiI
     misc_feature    633..636
                     /feature_type="Fusion site"
                     /label=Fs1
     Site            join(657..662,664^665)
                     /site_type="restriction site"
                     /label=BpiI
     misc_feature    <665..668
                     /feature_type="Fusion site"
                     /label=Fs4
     CDS             <669..828
                     /product="Conserved predicted protein"
                     /label=BQ9382_C2-4830
     Region          669..1168
                     /label=PFK1 downstream homology region"
     primer_bind     complement(730..749)
                     /label=PFK1_rev
     modified_base   885
                     /note="Base changed to remove BsaI site in original
                     sequence"
     Site            1201..1206
                     /site_type="restriction site"
                     /label=EcoRI
     Site            1206..1211
                     /site_type="restriction site"
                     /label=XhoI
     Site            1212..1219
                     /site_type="restriction site"
                     /label=NotI
     primer_bind     complement(1224..1249)
                     /label=pGGA_rev
     CDS             complement(1360..2019)
                     /note="camR (confers resistance to chloramphenicol)"
                     /product="chloramphenicol acetyltransferase"
                     /label=cat
     rep_origin      2223..2811
ORIGIN
        1 CCTGCAGGAA GGTTTAAACG CATTTAGGTG ACACTATAGA AGTGTGTATC GCTCGAGGGA
       61 TCCGAATTCG AAGTCTTGGT ACGGAGTCTT TCTCTCGAGC TGGATGAAAC TAGTGCATGT
      121 ACGAATCCGT GTGTAATCTA CTGGGATGCT TATTTTACGC ATTTTTGTTG ATAAAAATAG
      181 AGTCCTACTA CTACTCCTGA TTTCAAGCCT TTCTACCTGT AAGTTTCTTT TTTTTTTGCT
      241 GGTGACAATA GCCTTTTTTT TTACCTTTTT TGCCATCGTT GCGTCCTGTA TAGCTTCTTA
      301 AATGTCTCCG CAACAATTTT TATGGGAGCA ATAGATTACC TCTGGTTTTA CTCGTAACCT
      361 CTAGGGTTAA TAGGCCCATT AAATTGGCTA TGGGAATGCG AGTGATATGG CTTCAACTAT
      421 AGAGAGTGCG GATTATTGTT CATTTTCTAC TGTATGCAAG ATGTGGCATT TTTCTTATTG
      481 TGGTGAAAGG TACCGCTGCC CCTCAATTGG TTGCATACTG AAACGACAAG TTGAGTCGAG
      541 TCCCTGGAAA ATCCTACCAG TTGCAGGCAA AATAAGTCAA CCACGCTTCG CAAAAAACCC
      601 CGCCCCTGAC AGGGCGGGGT TTTTTCGCGA TCGGAGGCGT CTTCGGATCC CTCGAGGAAG
      661 ACGCCGCTAT CACAGCGAAA AGAGTTGCAT TTGGTTTTGA GAGACGGTGT TTTGGTAAAC
      721 AGCAAGCCCC AATGCAAACG ATCATACCGA TCTGCCATGG CAGCCTGTTG GTCACATGAA
      781 ACACACAGGA GCACAGGGGA AGTTTTATTA TCATGCGCGG TGCAATAAAT GTGCATGAGT
      841 TACGCATTTC GGATATCTGC TCCTTATATA AAAGTGTTTA CAGATACCAT AGTATGATGC
      901 GCGTATAGTC TCTGTATCTA CCTTGCTTTT GTTCTGCACA ACACCACATT TTTCTTGGAC
      961 CACTTCTAGC ATAATCCGTC TGTGAAAAAT GCACACCGCA CTTATCTTTC ACGTATTTGA
     1021 AGAAAAGCCT TTTTCATCGA TCGAATGATA TTGCACTTGG ACGCACGAAC ACACCCATTA
     1081 CCAATAAGAA TGTTCAAAAA AAAACAACCA TCATGCACAG ATCACATTGC ACCTGATAAC
     1141 TTGTGGCATT ATTTCTGCTT CTTTAACCCC ATTCCTGTAG ACTTCTTAAT TAAGACGTCA
     1201 GAATTCTCGA GGCGGCCGCA TGTGAGTCTC CCTATAGTGA GTCGTATTAA TTTCGCGGGC
     1261 GGAACCCCTA TTTGTTTATT TTTCTAAATA CATTCAAATA TGTATCCGCT CATGAGTAGC
     1321 ACCAGGCGTT TAAGGGCACC AATAACTGCC TTAAAAAAAT TACGCCCCGC CCTGCCACTC
     1381 ATCGCAGTAC TGTTGTAATT CATTAAGCAT TCTGCCGACA TGGAAGCCAT CACAAACGGC
     1441 ATGATGAACC TGAATCGCCA GCGGCATCAG CACCTTGTCG CCTTGCGTAT AATATTTGCC
     1501 CATGGTGAAA ACGGGGGCGA AGAAGTTGTC CATATTGGCC ACGTTTAAAT CAAAACTGGT
     1561 GAAACTCACC CAGGGATTGG CTGAGACAAA AAACATATTC TCAATAAACC CTTTAGGGAA
     1621 ATAGGCCAGG TTTTCACCGT AACACGCCAC ATCTTGCGAA TATATGTGTA GAAACTGCCG
     1681 GAAATCGTCG TGGTATTCAC TCCAGAGCGA TGAAAACGTT TCAGTTTGCT CATGGAAAAC
     1741 GGTGTAACAA GGGTGAACAC TATCCCATAT CACCAGCTCA CCGTCTTTCA TTGCCATACG
     1801 AAATTCCGGA TGAGCATTCA TCAGGCGGGC AAGAATGTGA ATAAAGGCCG GATAAAACTT
     1861 GTGCTTATTT TTCTTTACGG TCTTTAAAAA GGCCGTAATA TCCAGCTGAA CGGTCTGGTT
     1921 ATAGGTACAT TGAGCAACTG ACTGAAATGC CTCAAAATGT TCTTTACGAT GCCATTGGGA
     1981 TATATCAACG GTGGTATATC CAGTGATTTT TTTCTCCATT TTAGCTTCCT TAGCTCCTGA
     2041 AAATCTCGAT AACTCAAAAA ATACGCCCGG TAGTGATCTT ATTTCATTAT GGTGAAAGTT
     2101 GGAACCTCTT ACGTGCCGAT CAAAGTCTCA TTTTCGCCAA AAGTTGTCAT GACCAAAATC
     2161 CCTTAACGTG AGTTTTCGTT CCACTGAGCG TCAGACCCCG TAGAAAAGAT CAAAGGATCT
     2221 TCTTGAGATC CTTTTTTTCT GCGCGTAATC TGCTGCTTGC AAACAAAAAA ACCACCGCTA
     2281 CCAGCGGTGG TTTGTTTGCC GGATCAAGAG CTACCAACTC TTTTTCCGAA GGTAACTGGC
     2341 TTCAGCAGAG CGCAGATACC AAATACTGTT CTTCTAGTGT AGCCGTAGTT AGGCCACCAC
     2401 TTCAAGAACT CTGTAGCACC GCCTACATAC CTCGCTCTGC TAATCCTGTT ACCAGTGGCT
     2461 GCTGCCAGTG GCGATAAGTC GTGTCTTACC GGGTTGGACT CAAGACGATA GTTACCGGAT
     2521 AAGGCGCAGC GGTCGGGCTG AACGGGGGGT TCGTGCACAC AGCCCAGCTT GGAGCGAACG
     2581 ACCTACACCG AACTGAGATA CCTACAGCGT GAGCTATGAG AAAGCGCCAC GCTTCCCGAA
     2641 GGGAGAAAGG CGGACAGGTA TCCGGTAAGC GGCAGGGTCG GAACAGGAGA GCGCACGAGG
     2701 GAGCTTCCAG GGGGAAACGC CTGGTATCTT TATAGTCCTG TCGGGTTTCG CCACCTCTGA
     2761 CTTGAGCGTC GATTTTTGTG ATGCTCGTCA GGGGGGCGGA GCCTATGGAA AAACGCCAGC
     2821 AATGCGGCCT TTTTACGGTT CCTGGCCTTT TGCTGGCCTT TTGCTCACAT GTTCTTTCCT
     2881 GCGTTATCCC CTGATTCTGT GGATAACCGT ATTACCGCCT TTGAGTGAGC TGATACCGCT
     2941 CGCCGCAGCC GAACGACCGA GCGCAGCGAG TCAGTGAGCG AGGAAGCCGA AAAATCAATA
     3001 ATCAGACAAC AAGATGTGCG AACTCGATAT TTTACACGAC TCTCTTTACC AATTCTGCCC
     3061 CGAATTACAC TTAAAACGAC TCAACAGCTT AACGTTGGCT TGCCACGCAT TACTTGACTG
     3121 TAAAACTCTC ACTCTTACCG AACTTGGCCG TAACCTGCCA ACCAAAGCGA GAACAAAACA
     3181 TAACATCAAA CGAATCGACC GATTGTTAGG TAATCGTCA
//
 
LOCUS       crBB3_14_ROX1      3219 bp    DNA     circular UNA 24-NOV-2024
DEFINITION  Donor helper plasmid crBB3_14_ROX1, complete sequence.

FEATURES             Location/Qualifiers
     primer_bind     2..28
                     /label=pGGA_fwd
     Site            52..57
                     /site_type="restriction site"
                     /label=XhoI
     Site            58..63
                     /site_type="restriction site"
                     /label=BamHI
     Site            64..69
                     /site_type="restriction site"
                     /label=EcoRI
     Region          87..586
                     /label=ROX1 upstream  homology region
     modified_base   319
                     /note="Base changed to remove BpiI site in original
                     sequence"
     modified_base   345
                     /note="Base changed to remove BsaI site in original
                     sequence"
     modified_base   449
                     /note="Base changed to remove EcoRI site in original
                     sequence"
     primer_bind     517..535
                     /label=ROX1_fwd
     Hairpin         594..627
     Site            join(634^635,641..646)
                     /site_type="restriction site"
                     /label=BpiI
     misc_feature    635..638
                     /feature_type="Fusion site"
                     /label=Fs1
     Site            join(659..664,666^667)
                     /site_type="restriction site"
                     /label=BpiI
     misc_feature    667..670
                     /feature_type="Fusion site"
                     /label=Fs4
     Region          671..1168
                     /label=ROX1 downstream homology region
     primer_bind     complement(745..764)
                     /label=ROX1_rev
     Site            1201..1206
                     /site_type="restriction site"
                     /label=EcoRI
     Site            1206..1211
                     /site_type="restriction site"
                     /label=XhoI
     Site            1212..1219
                     /site_type="restriction site"
                     /label=NotI
     primer_bind     complement(1224..1249)
                     /label=pGGA_rev
     CDS             complement(1360..2019)
                     /note="camR (confers resistance to chloramphenicol)"
                     /product="chloramphenicol acetyltransferase"
                     /label=cat
     rep_origin      2223..2811
ORIGIN
        1 CCTGCAGGAA GGTTTAAACG CATTTAGGTG ACACTATAGA AGTGTGTATC GCTCGAGGGA
       61 TCCGAATTCG AAGTCTTGGT ACGGAGTTGT GTTTACTCGA TTGTCGTGGG AAAGACTTTT
      121 TCTTTTGATA GTAGAGCAAA GGAATGCGCA CCCTCGCGCA AGTGGCATTC ACATAATGCA
      181 GTTACTCTCG CATGTTGTTT TGTAATCGAA CGAAAGTGCC AATGCAGTTC CTTCAATCTA
      241 GCCAATTTAC CGATTGTTAG AGCAGCAAAA GAGTGGTACT ATTGCTCTCC GACTTGAAAT
      301 TGACCACTAC AATATGTCAT CTTAACGCAT TGGTTACTGG ATCGCTCTCG ACTCGTAATG
      361 TTTAATTCCG TTTGAATTAA CCTGCATTCA ACAAAAATGC CTTCTGAATG AATGACCAGT
      421 CCTCAACATG TAATTCATGC CGCCGAGACT TCCAAAGGAG GCAAATTCCA AATAGACCAA
      481 ATGATCGCCG CCATTCTTGA ATAATCTTAG CTAAGCCTTG TAGCGGGCAG GACTTTCTGA
      541 CCTAAGTTAC TAAATCAAAT GTATGGCGTC ACGTAGCCCC GGCGTCGCTT CGCAAAAAAC
      601 CCCGCCCCTG ACAGGGCGGG GTTTTTTCGC GATCGGAGGC GTCTTCGGAT CCCTCGAGGA
      661 AGACGCCGCT TCGCAGGACC CAAAGCCTTC AAACAAGCTT AAGTTTCTTT GAAGAACTTT
      721 TGTTTAGAAA GGTATCTCAT CTATTCTCCT ATGATCCGTG CTGGGCAGTC AATCTTCTTG
      781 TATGCCAGGT TGTCATCTAA AAATAAACAG GTATCCCACT CCAGTAGACA CTTGATCTGG
      841 TTCAAATTCA GAAAAGGTGA CAGCAGACAT TGTTGATTTC TTCAGAATAC TCTCCAGTAT
      901 AGCCTCTGCA AGAAGAGATG AATCTCTGGA TGCAATAGTT AGCTGTAGAG CCTTGTGTTT
      961 GAACAACCTT GAGGCCATCT GTGTTGAGCA AGGCTGATAA AATTCAGGAA CATACCCAAA
     1021 GCTTGGCACT GTCACGTAGG TCCACTATTT TTGACCGCTA CCAAGTCTCC TTGATAAAGC
     1081 CCTTCGTTCA TGGTCCTTTG AGGCCTTAGT GACTCGTTTG AACTTGAGTT CCTATCCTTA
     1141 CTGGAGTGAA AAAAAGCCAA GTGTCCAGCC ATTCCTGTAG ACTTCTTAAT TAAGACGTCA
     1201 GAATTCTCGA GGCGGCCGCA TGTGAGTCTC CCTATAGTGA GTCGTATTAA TTTCGCGGGC
     1261 GGAACCCCTA TTTGTTTATT TTTCTAAATA CATTCAAATA TGTATCCGCT CATGAGTAGC
     1321 ACCAGGCGTT TAAGGGCACC AATAACTGCC TTAAAAAAAT TACGCCCCGC CCTGCCACTC
     1381 ATCGCAGTAC TGTTGTAATT CATTAAGCAT TCTGCCGACA TGGAAGCCAT CACAAACGGC
     1441 ATGATGAACC TGAATCGCCA GCGGCATCAG CACCTTGTCG CCTTGCGTAT AATATTTGCC
     1501 CATGGTGAAA ACGGGGGCGA AGAAGTTGTC CATATTGGCC ACGTTTAAAT CAAAACTGGT
     1561 GAAACTCACC CAGGGATTGG CTGAGACAAA AAACATATTC TCAATAAACC CTTTAGGGAA
     1621 ATAGGCCAGG TTTTCACCGT AACACGCCAC ATCTTGCGAA TATATGTGTA GAAACTGCCG
     1681 GAAATCGTCG TGGTATTCAC TCCAGAGCGA TGAAAACGTT TCAGTTTGCT CATGGAAAAC
     1741 GGTGTAACAA GGGTGAACAC TATCCCATAT CACCAGCTCA CCGTCTTTCA TTGCCATACG
     1801 AAATTCCGGA TGAGCATTCA TCAGGCGGGC AAGAATGTGA ATAAAGGCCG GATAAAACTT
     1861 GTGCTTATTT TTCTTTACGG TCTTTAAAAA GGCCGTAATA TCCAGCTGAA CGGTCTGGTT
     1921 ATAGGTACAT TGAGCAACTG ACTGAAATGC CTCAAAATGT TCTTTACGAT GCCATTGGGA
     1981 TATATCAACG GTGGTATATC CAGTGATTTT TTTCTCCATT TTAGCTTCCT TAGCTCCTGA
     2041 AAATCTCGAT AACTCAAAAA ATACGCCCGG TAGTGATCTT ATTTCATTAT GGTGAAAGTT
     2101 GGAACCTCTT ACGTGCCGAT CAAAGTCTCA TTTTCGCCAA AAGTTGTCAT GACCAAAATC
     2161 CCTTAACGTG AGTTTTCGTT CCACTGAGCG TCAGACCCCG TAGAAAAGAT CAAAGGATCT
     2221 TCTTGAGATC CTTTTTTTCT GCGCGTAATC TGCTGCTTGC AAACAAAAAA ACCACCGCTA
     2281 CCAGCGGTGG TTTGTTTGCC GGATCAAGAG CTACCAACTC TTTTTCCGAA GGTAACTGGC
     2341 TTCAGCAGAG CGCAGATACC AAATACTGTT CTTCTAGTGT AGCCGTAGTT AGGCCACCAC
     2401 TTCAAGAACT CTGTAGCACC GCCTACATAC CTCGCTCTGC TAATCCTGTT ACCAGTGGCT
     2461 GCTGCCAGTG GCGATAAGTC GTGTCTTACC GGGTTGGACT CAAGACGATA GTTACCGGAT
     2521 AAGGCGCAGC GGTCGGGCTG AACGGGGGGT TCGTGCACAC AGCCCAGCTT GGAGCGAACG
     2581 ACCTACACCG AACTGAGATA CCTACAGCGT GAGCTATGAG AAAGCGCCAC GCTTCCCGAA
     2641 GGGAGAAAGG CGGACAGGTA TCCGGTAAGC GGCAGGGTCG GAACAGGAGA GCGCACGAGG
     2701 GAGCTTCCAG GGGGAAACGC CTGGTATCTT TATAGTCCTG TCGGGTTTCG CCACCTCTGA
     2761 CTTGAGCGTC GATTTTTGTG ATGCTCGTCA GGGGGGCGGA GCCTATGGAA AAACGCCAGC
     2821 AATGCGGCCT TTTTACGGTT CCTGGCCTTT TGCTGGCCTT TTGCTCACAT GTTCTTTCCT
     2881 GCGTTATCCC CTGATTCTGT GGATAACCGT ATTACCGCCT TTGAGTGAGC TGATACCGCT
     2941 CGCCGCAGCC GAACGACCGA GCGCAGCGAG TCAGTGAGCG AGGAAGCCGA AAAATCAATA
     3001 ATCAGACAAC AAGATGTGCG AACTCGATAT TTTACACGAC TCTCTTTACC AATTCTGCCC
     3061 CGAATTACAC TTAAAACGAC TCAACAGCTT AACGTTGGCT TGCCACGCAT TACTTGACTG
     3121 TAAAACTCTC ACTCTTACCG AACTTGGCCG TAACCTGCCA ACCAAAGCGA GAACAAAACA
     3181 TAACATCAAA CGAATCGACC GATTGTTAGG TAATCGTCA
//
 
LOCUS       crBB3_04576_OVA      5316 bp    DNA     circular UNA 24-NOV-2024
DEFINITION  Donor helper plasmid crBB3_04576_OVA, complete sequence.

FEATURES             Location/Qualifiers
     primer_bind     2..28
                     /note="GG assembly forward analysis primer sequence"
                     /label=pGGA_fwd
     Site            52..57
                     /site_type="restriction site"
                     /label=XhoI
     Site            58..63
                     /site_type="restriction site"
                     /label=BamHI
     Site            64..69
                     /site_type="restriction site"
                     /label=EcoRI
     CDS             <87..283
                     /locus_tag="BQ9382_C4-3970"
                     /product="Vesicle trafficking protein Sly1 (Sec1family)"
                     /label=SLY1
     Region          87..586
                     /label=04576 upstream homology region
     modified_base   166
                     /note="Synonymous mutation to remove BpiI site in
                     original sequence"
     modified_base   374
                     /note="Base changed to remove BpiI site in original
                     sequence"
     modified_base   454
                     /note="Base changed to remove BpiI site in original
                     sequence"
     primer_bind     500..519
                     /label=04675_fwd
     Hairpin         594..627
     misc_feature    635..638
                     /feature_type="Fusion site"
                     /label=Fs1
     promoter        645..1121
                     /note="promoter for Pichia pastoris
                     glyceraldehyde-3-phosphate dehydrogenase (TDH3)"
                     /origin="BB1_12_pGAP"
                     /label=GAP promoter
     misc_feature    1130..1133
                     /feature_type="Fusion site"
                     /label=Fs2
     sig_peptide     1131..1393
                     /origin="pTOPO-?MF"
                     /label=alphaMF
     modified_base   1374
                     /note="Synonymous mutation to remove XhoI site in
                     original sequence"
     modified_base   1376
                     /note="Synonymous mutation to remove XhoI site in
                     original sequence"
     misc_feature    1394..1397
                     /feature_type="Fusion site"
                     /label=FsX
     CDS             1398..2552
                     /note="Codon optimized version of Gallus gallus ovalbumin
                     P01012"
                     /origin="pEX-K248-OVA"
                     /label=OVA
     misc_feature    2556..2559
                     /feature_type="Fusion site"
                     /label=Fs3
     terminator      2556..2761
                     /origin="BB1_34_TDH3tt"
                     /label=TDH3tt fragment
     misc_feature    2762..2765
                     /feature_type="Fusion site"
                     /label=Fs4
     Region          2766..3265
                     /label=04576 downstream homology region"
     primer_bind     complement(2825..2844)
                     /label=04675_rev
     CDS             complement(3223..>3265)
                     /locus_tag="BQ9382_C4-3965"
                     /product="Zn(2)-C6 fungal-type DNA-binding protein"
                     /label=CZF1
     Site            3298..3303
                     /site_type="restriction site"
                     /label=EcoRI
     Site            3303..3308
                     /site_type="restriction site"
                     /label=XhoI
     Site            3309..3316
                     /site_type="restriction site"
                     /label=NotI
     primer_bind     complement(3321..3346)
                     /label=pGGA_rev
     CDS             complement(3457..4116)
                     /note="camR (confers resistance to chloramphenicol)"
                     /product="chloramphenicol acetyltransferase"
                     /label=cat
     rep_origin      4320..4908
ORIGIN
        1 CCTGCAGGAA GGTTTAAACG CATTTAGGTG ACACTATAGA AGTGTGTATC GCTCGAGGGA
       61 TCCGAATTCG AAGTCTTGGT ACGGAGAGCA ATACAACAAT TCTATTGTGT TTGTTGTAGG
      121 AGGGGGCAAC TATTTGGAGT ACCAAAATTT GCAAGAATGG GTTACCAAGA CCAATACTAG
      181 CAACGTCAAT GGCACTAAGT CTGTAATCTA CGGTAGTACC AGTATCGTGA CCGCGAACGA
      241 GTTCTTGAAG GAGTGCTCCT TGCTCGGTGC CGAAGCAAAA TAAAAGTTTG GAATCATATC
      301 ATAGTGCTTA TCTCGGAATT TTCCGTCCTG TGAGATCTTG TGTTACCAAT ACTGAACACA
      361 GAGGGGAGGA AGAGATTTTG AGCTGTTTTT TCTTTTTTTG ATGACGTATG CTAAGGGCCT
      421 ATCTGTCACT GTAAAGTTTG GATAGCCCAG AAGTCTGTTT GATACACATA TGCGAGGTGT
      481 CCTGTTATTA CTCATACTTA GCTTGCAGAT TGCTGAATGT GTATAGCCCA TGATTCACAG
      541 TAAGCCTGGA AGTCGACGTT ATCGACGTGC TGTGCGTGCC GTGACAGCTT CGCAAAAAAC
      601 CCCGCCCCTG ACAGGGCGGG GTTTTTTCGC GATCGGAGGA TCCTTTTTTG TAGAAATGTC
      661 TTGGTGTCCT CGTCCAATCA GGTAGCCATC TCTGAAATAT CTGGCTCCGT TGCAACTCCG
      721 AACGACCTGC TGGCAACGTA AAATTCTCCG GGGTAAAACT TAAATGTGGA GTAATGGAAC
      781 CAGAAACGTC TCTTCCCTTC TCTCTCCTTC CACCGCCCGT TACCGTCCCT AGGAAATTTT
      841 ACTCTGCTGG AGAGCTTCTT CTACGGCCCC CTTGCAGCAA TGCTCTTCCC AGCATTACGT
      901 TGCGGGTAAA ACGGAGGTCG TGTACCCGAC CTAGCAGCCC AGGGATGGAA AAGTCCCGGC
      961 CGTCGCTGGC AATAATAGCG GGCGGACGCA TGTCATGAGA TTATTGGAAA CCACCAGAAT
     1021 CGAATATAAA AGGCGAACAC CTTTCCCAAT TTTGGTTTCT CCTGACCCAA AGACTTTAAA
     1081 TTTAATTTAT TTGTCCCTAT TTCAATCAAT TGAACAACTA TCAAAACACC ATGAGATTTC
     1141 CTTCAATTTT TACTGCAGTT TTATTCGCAG CATCCTCCGC ATTAGCTGCT CCAGTCAACA
     1201 CTACAACAGA AGATGAAACG GCACAAATTC CGGCTGAAGC TGTCATCGGT TACTCAGATT
     1261 TAGAAGGGGA TTTCGATGTT GCTGTTTTGC CATTTTCCAA CAGCACAAAT AACGGGTTAT
     1321 TGTTTATAAA TACTACTATT GCCAGCATTG CTGCTAAAGA AGAAGGGGTA TCTTTAGAGA
     1381 AAAGAGAGGC TGAAGCTGGT TCTATTGGAG CAGCATCAAT GGAGTTTTGC TTTGACGTGT
     1441 TTAAGGAACT TAAGGTGCAT CATGCCAATG AGAACATTTT CTACTGTCCA ATAGCCATTA
     1501 TGTCTGCCTT AGCTATGGTC TATTTAGGAG CTAAGGATAG TACCAGAACT CAGATTAACA
     1561 AGGTCGTTCG TTTTGACAAA TTACCAGGAT TTGGCGATTC TATAGAGGCC CAATGTGGTA
     1621 CGAGTGTTAA CGTGCACTCA AGCCTTAGGG ACATTCTAAA CCAGATTACC AAACCGAATG
     1681 ACGTGTACTC GTTCTCCTTG GCTTCCAGAT TATATGCCGA GGAAAGATAC CCAATACTTC
     1741 CTGAATATCT GCAATGTGTT AAGGAGTTGT ATCGAGGTGG TCTTGAACCT ATCAACTTCC
     1801 AGACTGCTGC TGATCAAGCT AGAGAACTGA TTAATTCCTG GGTTGAATCC CAAACTAACG
     1861 GTATTATCCG AAACGTTTTG CAACCATCTT CAGTCGATAG TCAAACTGCA ATGGTCCTAG
     1921 TTAATGCTAT CGTTTTCAAA GGTCTGTGGG AGAAAGCCTT TAAGGATGAA GATACACAAG
     1981 CTATGCCCTT TAGAGTTACC GAACAAGAGT CCAAACCAGT ACAGATGATG TACCAGATTG
     2041 GCTTGTTCAG AGTTGCTTCA ATGGCAAGCG AGAAAATGAA GATCTTGGAG TTGCCTTTTG
     2101 CAAGTGGCAC AATGTCCATG CTTGTGTTGT TGCCAGATGA AGTTTCTGGA TTAGAACAGT
     2161 TGGAGAGCAT CATCAACTTT GAGAAACTGA CTGAATGGAC ATCCTCAAAC GTAATGGAAG
     2221 AGAGGAAAAT TAAGGTCTAT CTACCTAGAA TGAAAATGGA AGAGAAGTAC AATTTGACCT
     2281 CAGTCTTGAT GGCTATGGGG ATTACTGACG TGTTCTCTTC GTCTGCCAAT TTGAGTGGGA
     2341 TTTCTTCCGC TGAAAGTCTG AAGATTTCTC AAGCTGTACA TGCAGCACAT GCCGAGATCA
     2401 ATGAAGCTGG TAGAGAAGTT GTAGGATCAG CTGAAGCTGG TGTTGACGCT GCTTCTGTCT
     2461 CTGAAGAATT TAGAGCAGAT CACCCTTTCC TATTCTGCAT AAAGCACATC GCCACGAATG
     2521 CTGTTTTGTT CTTTGGACGT TGTGTATCGC CCTAAGCTTT CGATTTGTAT GTGAAATAGC
     2581 TGAAATTCGA AAATTTCATT ATGGCTGTAT CTACTTTAGC GTATTAGGCA TTTGAGCATT
     2641 GGCTTGAACA ATGCGGGCTG TAGTGTGTCA CCAAAGAAAC CATTCGGGTT CGGATCTGGA
     2701 AGTCCTCATC ACGTGATGCC GATCTCGTGT ATTTTATTTT CAGATAACAC CTGAGGACTT
     2761 TCGCTTTTTG GTCCCGTTTT GAGGCGTAAT ATACTTCTCG AAGAAATTTC GTGCATAGAA
     2821 TTGTCTCAGA AGCGGTCAGC AATCGAGGCG GAAGTCAAAT AGTCAACTTT AATGAGGCTT
     2881 GCGCGCTTTC GAAATGGTTG ATTCTTTTGG ACCGCGTGAT TCTAGAGCAA ATATCAAATG
     2941 TACAGAAGCA AATAACTCAA ACAAGGTTCC ATGCGATGAC TAAACCTGGA ATAGGGAAGT
     3001 AAAGCGAATC ATTTTGGTGC TCGCTCTCCC ACCCACCACC AGCAATCTCA GCACGCTACA
     3061 ACATCGCACT GTCCATTTCT TTTTGAACCC TATTGGTACT AGACCGCCAA TATTATTAAT
     3121 CAAAGTAATA TTGAGTATAC AAAAATATAA AATTAAAAAC TTAATCCTAA GTAATGAGGT
     3181 CCAGCCCGCC CGTCAGAGAA AAAGCCCCTG TGTGTTCCCC AATTACTCGT CAGATTTATA
     3241 TGCAACAATG CCTCTAAGAA TTTTTCCATT CCTGTAGACT TCTTAATTAA GACGTCAGAA
     3301 TTCTCGAGGC GGCCGCATGT GAGTCTCCCT ATAGTGAGTC GTATTAATTT CGCGGGCGGA
     3361 ACCCCTATTT GTTTATTTTT CTAAATACAT TCAAATATGT ATCCGCTCAT GAGTAGCACC
     3421 AGGCGTTTAA GGGCACCAAT AACTGCCTTA AAAAAATTAC GCCCCGCCCT GCCACTCATC
     3481 GCAGTACTGT TGTAATTCAT TAAGCATTCT GCCGACATGG AAGCCATCAC AAACGGCATG
     3541 ATGAACCTGA ATCGCCAGCG GCATCAGCAC CTTGTCGCCT TGCGTATAAT ATTTGCCCAT
     3601 GGTGAAAACG GGGGCGAAGA AGTTGTCCAT ATTGGCCACG TTTAAATCAA AACTGGTGAA
     3661 ACTCACCCAG GGATTGGCTG AGACAAAAAA CATATTCTCA ATAAACCCTT TAGGGAAATA
     3721 GGCCAGGTTT TCACCGTAAC ACGCCACATC TTGCGAATAT ATGTGTAGAA ACTGCCGGAA
     3781 ATCGTCGTGG TATTCACTCC AGAGCGATGA AAACGTTTCA GTTTGCTCAT GGAAAACGGT
     3841 GTAACAAGGG TGAACACTAT CCCATATCAC CAGCTCACCG TCTTTCATTG CCATACGAAA
     3901 TTCCGGATGA GCATTCATCA GGCGGGCAAG AATGTGAATA AAGGCCGGAT AAAACTTGTG
     3961 CTTATTTTTC TTTACGGTCT TTAAAAAGGC CGTAATATCC AGCTGAACGG TCTGGTTATA
     4021 GGTACATTGA GCAACTGACT GAAATGCCTC AAAATGTTCT TTACGATGCC ATTGGGATAT
     4081 ATCAACGGTG GTATATCCAG TGATTTTTTT CTCCATTTTA GCTTCCTTAG CTCCTGAAAA
     4141 TCTCGATAAC TCAAAAAATA CGCCCGGTAG TGATCTTATT TCATTATGGT GAAAGTTGGA
     4201 ACCTCTTACG TGCCGATCAA AGTCTCATTT TCGCCAAAAG TTGTCATGAC CAAAATCCCT
     4261 TAACGTGAGT TTTCGTTCCA CTGAGCGTCA GACCCCGTAG AAAAGATCAA AGGATCTTCT
     4321 TGAGATCCTT TTTTTCTGCG CGTAATCTGC TGCTTGCAAA CAAAAAAACC ACCGCTACCA
     4381 GCGGTGGTTT GTTTGCCGGA TCAAGAGCTA CCAACTCTTT TTCCGAAGGT AACTGGCTTC
     4441 AGCAGAGCGC AGATACCAAA TACTGTTCTT CTAGTGTAGC CGTAGTTAGG CCACCACTTC
     4501 AAGAACTCTG TAGCACCGCC TACATACCTC GCTCTGCTAA TCCTGTTACC AGTGGCTGCT
     4561 GCCAGTGGCG ATAAGTCGTG TCTTACCGGG TTGGACTCAA GACGATAGTT ACCGGATAAG
     4621 GCGCAGCGGT CGGGCTGAAC GGGGGGTTCG TGCACACAGC CCAGCTTGGA GCGAACGACC
     4681 TACACCGAAC TGAGATACCT ACAGCGTGAG CTATGAGAAA GCGCCACGCT TCCCGAAGGG
     4741 AGAAAGGCGG ACAGGTATCC GGTAAGCGGC AGGGTCGGAA CAGGAGAGCG CACGAGGGAG
     4801 CTTCCAGGGG GAAACGCCTG GTATCTTTAT AGTCCTGTCG GGTTTCGCCA CCTCTGACTT
     4861 GAGCGTCGAT TTTTGTGATG CTCGTCAGGG GGGCGGAGCC TATGGAAAAA CGCCAGCAAT
     4921 GCGGCCTTTT TACGGTTCCT GGCCTTTTGC TGGCCTTTTG CTCACATGTT CTTTCCTGCG
     4981 TTATCCCCTG ATTCTGTGGA TAACCGTATT ACCGCCTTTG AGTGAGCTGA TACCGCTCGC
     5041 CGCAGCCGAA CGACCGAGCG CAGCGAGTCA GTGAGCGAGG AAGCCGAAAA ATCAATAATC
     5101 AGACAACAAG ATGTGCGAAC TCGATATTTT ACACGACTCT CTTTACCAAT TCTGCCCCGA
     5161 ATTACACTTA AAACGACTCA ACAGCTTAAC GTTGGCTTGC CACGCATTAC TTGACTGTAA
     5221 AACTCTCACT CTTACCGAAC TTGGCCGTAA CCTGCCAACC AAAGCGAGAA CAAAACATAA
     5281 CATCAAACGA ATCGACCGAT TGTTAGGTAA TCGTCA
//
